# Supplementary material for: A Genome-Wide Identification Study Reveals That HmoCYP76AD1, HmoDODAα1 and HmocDOPA5GT Involved in Betalain Biosynthesis in Hylocereus
Source: Genes (Basel). 2021 Nov 23;12(12):1858. doi: 10.3390/genes12121858 (PMC8702118; doi:10.3390/genes12121858)
Supplement: Supplementary file 1 [file genes-12-01858-s001.zip]

Archive with 11 entries (11 files):
- Supplementary Figure S1. Gene structures of 53 genes.pdf
- Supplementary Figure S2. Expression analyses of candidate genes in different fruit developmental stages of pitayas by RT-qPCR.pdf
- Supplementary Figure S3. Phenotype of N. benthamiana leaves after infected.pdf
- Supplementary Figure S4. Gene expression of N. benthamiana leaves after infected.pdf
- Supplementary Table S1. The accession numbers of genes in this study.pdf
- Supplementary Table S2. All primers used in this study.pdf
- Supplementary Table S3. 53 candicate genes in pitaya.pdf
- Supplementary Table S4. Amino acid sequence similarities between H. monacanthus and H. undatus .pdf
- Supplementary Text S1. cDNA and amino acid sequences of genes for qPCR in pitaya .pdf
- Supplementary Text S2. cDNA sequences of genes for VIGS in red pitaya.pdf
- Supplementary Text S3. Vectors used in this study.pdf
